# Supplementary material for: Activated Gab1 drives hepatocyte proliferation and anti-apoptosis in liver fibrosis via potential involvement of the HGF/c-Met signaling axis
Source: PLoS One. 2024 Jun 27;19(6):e0306345. doi: 10.1371/journal.pone.0306345 (PMC11210754; doi:10.1371/journal.pone.0306345)
Supplement: S1 Data — (XLSX) [file pone.0306345.s002.xlsx]

## Sheet: Fig.1.
Fig.1B		c-Abl T735	mTOR S2448	p70S6K S371	Catenin B T41/S45	Bcl-2 S70	Ras-GRF1	c-Raf	eIF4E	STAT3	STAT5	IRS-1 S612	4EBP1 T70	FOXO1 S256	FOXO1/O3a T24/32	ERK1/2(42/44)	PP2A a	PP2A b	IRS-1 total	Gab-1 Y627
	1° Hep PBS1-1	0.583405	2.02356	1.32526	0.963958	0.952283	0.93556	0.999475	0.883313	0.915557	0.978844	1.20339	0.703222	0.989932	0.746035	0	1.05177	0.933221	0.926245	1.00264
	1° Hep PBS1-2	1.0998	0.531453	1.03522	0.88011	0.944696	0.851624	0.897156	0.977188	0.83927	0.911756	0.815578	1.52793	1.02008	0.713208	0	0.821578	0.751178	0.877555	0.816801
	1° Hep PBS1-3	0.972511	0.642018	0.751722	0.943925	0.872064	0.946854	0.84491	0.675652	0.928465	0.949915	1.06624	0.574024	0.790476	0.926833	0	0.967995	1.10615	1.03602	1.03318
	1° Hep PBS2-1	1.28676	0.454235	0.997614	1.44671	0.953236	0.988456	0.930042	1.06815	0.976068	0.956588	0.986238	0.954008	1.00993	0.818746	0	0.899849	0.810493	0.907905	0.975934
	1° Hep PBS2-2	0.90134	1.27744	1.01067	0.736602	1.06834	1.12794	1.15082	1.18048	1.16857	1.10585	0.994159	1.06387	0.882391	1.36755	0	1.15312	1.19948	1.22554	1.10146
	1° Hep PBS2-3	1.15619	1.07129	0.879512	1.0287	1.20938	1.14957	1.1776	1.21522	1.17208	1.09704	0.934393	1.17694	1.30719	1.42763	0	1.10569	1.19948	1.02674	1.06998
	1° Hep 10^4-1-1	1.01018	2.10194	0.986701	1.11549	1.23011	1.18458	1.31059	1.11619	1.13971	1.08071	1.46689	1.56192	1.63866	1.64053	0	1.01559	0.864924	0.851619	0.78086
	1° Hep 10^4-1-2	1.31933	0.933196	0.715061	0.917862	1.04092	0.97569	1.03922	0.706751	1.02509	0.945178	0.688763	1.11284	0.942594	1.03771	0	0.652771	0.54112	0.523815	0.490976
	1° Hep 10^4-1-3	1.20578	1.08422	1.01269	1.03696	1.35135	1.15649	1.28721	1.21037	1.15117	1.09814	1.33528	1.89064	1.33093	1.40076	0	0.910712	0.685839	0.570287	0.588393
	1° Hep 10^4-2-1	1.36769	2.12306	1.02594	0.771277	1.30749	1.13132	1.26298	1.24474	1.13176	1.07855	0.9823	1.60146	1.29031	1.20324	0	0.807729	0.478972	0.556763	0.577319
	1° Hep 10^4-2-2	1.55757	3.27023	1.17071	0.826374	1.63086	1.20248	1.55656	1.75404	1.35361	1.16721	1.19619	1.78054	1.63702	1.38406	0	1.01356	0.560956	0.555095	0.587217
	1° Hep 10^4-2-3	1.51154	3.3901	1.11028	1.03696	1.43923	1.05484	1.32111	1.34571	1.16274	1.06889	0.673775	1.69709	1.4189	1.23493	0	0.739686	0.457438	0.405913	0.508465
	1° Hep 10^4-3-1	1.61952	1.5634	1.32262	1.12108	1.81504	1.32762	1.70997	1.58079	1.41026	1.28739	1.33795	2.5726	1.78226	1.43766	0	0.979681	0.748927	0.548473	0.791077
	1° Hep 10^4-3-2	1.88915	1.70892	1.32129	1.21324	1.81685	1.21578	1.59277	1.51274	1.31361	1.18604	0.814763	2.71262	1.73478	1.47406	0	0.869768	0.624307	0.487426	0.593119
	1° Hep 10^4-3-3	1.6179	1.49311	1.55988	1.38443	1.87969	1.42389	1.75677	1.90013	1.42159	1.3534	1.76498	2.59845	2.0115	1.50835	0	1.06446	0.723892	0.434041	0.793454
	1° Hep 10^4-4-1	2.02613	5.82326	0.961377	1.54696	1.53742	1.03395	1.32111	0.88243	1.23587	1.20396	0.985252	2.07491	1.2916	1.07683	0	0.674672	0.393721	0.300407	0.402379
	1° Hep 10^4-4-2	1.91578	1.784	1.67466	1.72167	1.91575	1.36669	1.66442	1.54485	1.41309	1.30685	1.48906	2.71805	2.03375	1.49783	0	1.0634	0.691347	0.364723	0.669409
	1° Hep 10^4-4-3	2.25946	1.81097	1.58188	0.812444	1.91575	1.321	1.65612	1.58079	1.3388	1.32792	1.44649	2.9035	2.15089	1.29178	0	1.00952	0.611333	0.337694	0.684299
	1° Hep 10^5-1-1	2.01804	1.42456	1.30946	1.33949	1.772	1.08479	1.51812	1.34437	1.29924	1.27841	1.16316	2.5343	1.61104	1.07038	0	0.740427	0.455157	0.267773	0.515117
	1° Hep 10^5-1-2	1.42636	4.16977	1.37384	1.43231	1.80418	1.074	1.62495	1.34302	1.26084	1.2456	1.39535	2.72078	1.53554	1.17823	0	0.724315	0.411843	0.244237	0.557463
	1° Hep 10^5-1-3	1.69575	3.16407	1.51985	1.68084	1.95445	1.37354	1.57063	1.44473	1.40885	1.34127	1.6622	2.35824	1.78048	1.47258	0	0.898051	0.550398	0.314549	0.583121
	1° Hep 10^5-2-1	2.05675	3.62502	1.609	2.1389	1.9081	1.25156	1.67443	1.44762	1.44596	1.28482	1.55759	3.12338	2.33703	1.66532	0	0.913448	0.458354	0.418275	0.457783
	1° Hep 10^5-2-2	1.96232	2.49892	1.66798	2.32168	1.95445	1.3263	1.67443	1.50821	1.49149	1.29126	1.66886	4.54904	2.54436	1.79323	3729.39	0.890005	0.635646	0.417857	0.570433
	1° Hep 10^5-2-3	2.12363	4.28389	1.71706	2.52008	2.11723	1.35038	1.66442	1.52642	1.59804	1.367	1.95843	3.59275	2.62185	1.84231	3470.31	0.953584	0.632476	0.446366	0.476465
	1° Hep 10^5-3-1	1.85916	1.29416	1.22093	1.85761	1.75964	1.24781	1.38746	1.19952	1.40745	1.16139	1.07912	2.05016	1.80558	1.39099	2921.93	0.654732	0.475631	0.329027	0.385058
	1° Hep 10^5-3-2	1.92346	1.73301	1.50925	2.19524	2.09616	1.4746	1.60717	1.52642	1.57267	1.37385	1.82602	2.29542	2.59058	1.74371	4420.46	0.655388	7.2584e-09	0.209168	7.3442e-09
	1° Hep 10^5-3-3	1.96821	3.36309	1.37384	2.38045	1.95445	1.36532	1.49552	1.339	1.43444	1.21606	1.37595	2.39628	2.39619	1.67367	3793.33	0.644985	7.2584e-09	0.280659	0.295124
Fig.1C	mTOR	1° Hep PBS	1° Hep 10^4	1° Hep 10^5
		2.02356	2.10194	1.42456
		0.531453	0.933196	4.16977
		0.642018	1.08422	3.16407
		0.454235	2.12306	3.62502
		1.27744	3.27023	2.49892
		1.07129	3.3901	4.28389
			1.5634	1.29416
			1.70892	1.73301
			1.49311	3.36309
			5.82326
			1.784
			1.81097
	P70S6K S371	1° Hep PBS	1° Hep 10^4	1° Hep 10^5
		1.32526	0.986701	1.30946
		1.03522	0.715061	1.37384
		0.751722	1.01269	1.51985
		0.997614	1.02594	1.609
		1.01067	1.17071	1.66798
		0.879512	1.11028	1.71706
			1.32262	1.22093
			1.32129	1.50925
			1.55988	1.37384
			0.961377
			1.67466
			1.58188
	4EBP1 T70	1° Hep PBS1	1° Hep 10^4	1° Hep 10^5
		0.703222	1.56192	2.5343
		1.52793	1.11284	2.72078
		0.574024	1.89064	2.35824
		0.954008	1.60146	3.12338
		1.06387	1.78054	4.54904
		1.17694	1.69709	3.59275
			2.5726	2.05016
			2.71263	2.29542
			2.59845	2.39628
			2.07491
			2.71806
			2.9035
	elF4E	1° Hep PBS	1° Hep 10^4	1° Hep 10^5
		0.883313	1.11619	1.34437
		0.977188	0.706751	1.34302
		0.675652	1.21037	1.44473
		1.06814	1.24474	1.44762
		1.18048	1.75404	1.50821
		1.21522	1.34571	1.52642
			1.58079	1.19952
			1.51274	1.52642
			1.90013	1.339
			0.88243
			1.54485
			1.58079
	ERK1/2(p42/44)	1° Hep PBS	1° Hep 10^4	1° Hep 10^5
		0	0	0
		0	0	0
		0	0	0
		0	0	0
		0	0	3729.39
			0	3470.31
			0	2921.93
			0	4420.46
			0	3793.33
			0
			0
			0
			0
	cRAF	1° Hep PBS	1° Hep 10^4	1° Hep 10^5
		0.999475	1.31059	1.51812
		0.897156	1.03922	1.62495
		0.84491	1.28721	1.57063
		0.930042	1.26298	1.67443
		1.15082	1.55656	1.67443
		1.1776	1.32111	1.66442
			1.70997	1.38746
			1.59277	1.60717
			1.75677	1.49552
			1.32111
			1.66442
			1.65612
	Ras-GRF1	1° Hep PBS1	1° Hep 10^4	1° Hep 10^5
		0.93556	1.18458	1.08479
		0.851624	0.97569	1.074
		0.946854	1.15649	1.37354
		0.988456	1.13132	1.25156
		1.12793	1.20248	1.3263
		1.14957	1.05484	1.35038
			1.32762	1.24781
			1.21578	1.4746
			1.42389	1.36532
			1.03395
			1.36669
			1.321
	pGab1	1° Hep PBS	1° Hep 10^4	1° Hep 10^5
		1.00264	0.78086	0.515117
		0.816801	0.490976	0.557463
		1.03318	0.588393	0.583121
		0.975934	0.577319	0.457783
		1.10146	0.587217	0.570433
		1.06998	0.508465	0.476465
			0.791077	0.385058
			0.593119	7.3442e-09
			0.793454	0.295124
			0.402379
			0.669409
			0.684299

## Sheet: Fig.2.
Fig.2A	mTOR	PBS	10^4	10^5
		1	2.36646	4.24364
		1.6512	1.3253	1.85404
		0.136084	0.272162	3.35412
		1.90053	3.66305	7.60965
		0.589686	0.589686	1.0335
		0.509781	0.25959	10.647
		1	0.227379	6.12026
		1.49181	0.118884	0.464233
		0.114983	0.023426	3.4117
			1.64921
	STAT3	PBS	10^4	10^5
		1.03298	0.803295	1.3024
		0.990295	1.10293	1.04928
		0.982039	1.20984	1.10824
		1.10923	1.09325	1.20924
	c-Raf	PBS	10^4	10^5
		1	1.09555	2.62942
		1.51506	0.993472	1.18927
		0.369534	0.667721	2.19072
		0.54171	1.66238	3.64034
		1.06232	1.00353	3.40872
		1.39597	0.803205	6.41424
		1	0.362949	3.02162
		1.08906	0.385006	0.58355
		0.29133	0.444434	1.29608
			0.646583
	Gab1	PBS	10^4	10^5
		1	1.68454	0.811119
		2.29794	1.48434	3.9286
		0.619945	1.14788	4.91203
		0.422482	1.37992	0.953163
		1.88427	1.26381	3.84519
		0.693248	0.474084	2.73813
		1	0.470662	0.956953
		1.39718	0.564819	1.53877
			0.714111	1.30298
	MET	PBS	10^4	10^5
		1	1.29356	3.10418
		0.993268	4.41749	1.38037
		1	1.56871	1.56933
		0.728654	2.33941	5.33987
		0.865232	1.33686	2.99654
	ERK2	PBS	10^4	10^5
		1	1.93543	2.10418
		0.993268	0.993254	1.68766
		1	1.56117	0.896525
Fig.2B	TGF-β	PBS	10^4	10^5
		1	5.40672	13.8893
		1.10398	3.40982	9.03982
		0.998024	2.09283	11.3982
Fig.2C	Cleaved Caspase-3	1° Hep PBS1	1° Hep 10^4	1° Hep 10^5
		1.34475	1.45384	0.927939
		1.06312	0.752925	1.15282
		1.09989	1.23641	1.09659
		0.950478	0.75142	1.19627
		0.779743	1.47434	1.60675
		0.762014	0.938202	1.39265
			0.866936	0.868672
			0.45258	1.28301
			1.15397	1.19388
			0.914123
			1.52076
			0.790737
	Cleaved Caspase-9	1° Hep PBS1	1° Hep 10^4	1° Hep 10^5
		1.00869	1.26954	1.31213
		0.911789	0.974972	1.33864
		0.935807	1.25189	1.4647
		0.96914	1.12148	1.42142
		1.07859	1.36568	1.4647
		1.09598	1.17898	1.55528
			1.36568	1.24689
			1.32532	1.4647
			1.47942	1.33864
			1.12936
			1.49429
			1.4357

## Sheet: Fig.3.
Fig.3A	Gab1	Uninfected	D1	D2	D3	D4	D5
		0.83606	1.37102	1.92419	0.344096	0.89131	0.202729
		1.19609	1.22127	1.2267	0.774883	1.02222	0.297064
		1	1.21827	0.610597	1.17324	0.402069	0.856099
		1.07019	1.09511	1.45382	0.6113	0.529771	0.356651
		0.624488	1.32401	0.478264	0.574932	0.591284	0.252239
		0.39033	0.859743	0.897222	0.557462	0.38034	0.257854
		1.00972	1.14167		0.504147	0.756382	0.368907
					0.849171
Fig.3C	HCV	These datas is a numerical result obtained from the Fig3B image, but we do not have the raw data.
	pGab1 Y627
Fig.3D	mTOR	Uninfected	D1	D2	D3	D4	D5
		1	2.03482	2.39349	1.49839	1.13566	1.29778
		1.07283	1.84081	1.6184	1.52662	1.19221	1.19963
		1	2.13634	2.35141	1.3113	1.67156	1.837
	STAT3	Uninfected	D1	D2	D3	D4	D5
		1	1.19733	1.95816	1.64979	2.00332	0.910224
		0.998721	0.919269	1.78656	1.28339	1.29262	0.641693
		1.16832	1.55951	2.98033	2.1208	1.31597	1.29113
	c-Raf	Uninfected	D1	D2	D3	D4	D5
		1	1.32471	1.2355	0.661465	0.565933	0.591671
		1.14262	1.2835	0.914115	0.715861	0.582118	0.530527
		0.993093	1.49832	1.10948	0.849385	0.602983	0.390823
	MET	Uninfected	D1	D2	D3	D4	D5
		1	1.45222	1.38637	0.814514	0.621859	0.668545
		0.995755	1.13259	1.69685	1.16895	0.568432	0.632169
		0.88655	1.36857	0.968543	1.06874	0.893521	0.432169
	ERK2	Uninfected	D1	D2	D3	D4	D5
		1	10.22	9.60968	7.05282	3.73929	0.907158
		0.998372	7.32895	5.39827	7.00983	2.50935	2.49873
		1.14237	11.3987	10.6029	5.98327	2.60982	1.18372
Fig.3E	pSTAT/STAT3	UI	D1	D2	D3	D4	D5
		0.322352	0.439077	0.534452	0.578931	0.298475	0.197028
Fig.3F	TGF-β (mRNA expression)	Uninfected	D1	D2	D3	D4	D5
		1	1.14546	1.15131	1.2009	2.29345	2.18435
		0.994835	0.93403	1.10948	1.03328	2.50935	1.94385
		0.983729	0.749382	0.602938	1.12093	1.70938	2.74284
	TGF-β (pg/mL)	Uninfected	D1	D2	D3	D4	D5
		541.6	680.052	513.393	280.074	741.878	601.628
		528.6	485.04	614.433	344.115	668.968	550.094
		477.6	544.719	322.676	318.498	837.083	608.925

## Sheet: Fig.4.
Fig.4B	Liver weight	Control	CCL4
		1.1	1.5
		1.4	1.6
		1.1	1.7
	Hydroxylproline	Control	CCL4
		3.26316	4.63158
		3.57895	4.05263
		2.21053	5.89474
		4.06452	7.35484
		3.35484	4.19355
	Col1a1	Control	CCL4
		0.89459	15.2251
		0.410679	4.94982
		1.69473	10.9259
	Col1a2	Control	CCL4
		1.18875	8.96601
		0.532889	3.08744
		1.27836	6.12274
	TIMP1	Control	CCL4
		1	15.9144
		2.18186	6.93503
		3.01778	15.0828
Fig.4C	Picrosirius Red	Control	CCL4
		0.673218	3.5684
		1.12359	2.3686
		1.86536	2.77254
		1.02983	5.32747
		0.895265	3.33299
		1.68654	2.39865
		0.235957	4.35987
		0.999484	2.98321
		0.598685	3.23765
		1.69865	2.86351
		1.2399	1.69863
		0.895635	1.96337
		0.856521	1.89532
		0.539973	2.29836
		1.39857	1.98362
Fig.4D	pGab1 (Y672)	Control	CCL4
		0	0.014694
		0	0.036493
		0	0.1043
Fig.4E	Gab1	Control	CCL4
		1	0.784165
		0.647046	2.53107
		1	1.31067
		1.05219	1.79109
		0.509833	2.17416
			1.77859
		0.53644	0.913154
			1.10846
			0.906785
Fig.4G	TGF-β	Control	CCL4
		1	1.70187
		1.0384	1.57331
		1.17121	1.54642
Fig.4H	mTOR	Control	CCL4
		1	1.19588
		1.38902	1.31117
		1.12558	1.91245
		1.36844	2.12684
		0.993854	1.69685
		0.736854	1.83257
	STAT3	Control	CCL4
		0.940298	1.99837
		1.1304	2.10983
		1	1.60393
		0.702398	1.70424
		0.902385	1.2003
	c-Raf	Control	CCL4
		0.086671	3.86828
		0.398887	2.78596
		2.51444	2.48076
		0.203425	3.32457
		1.66618	2.37595
		1.1304	1.79353
		1	4.06257
		3.30354	7.59713
			7.98752
	MET	Control	CCL4
		0.726954	0.766533
		0.741946	0.719078
		0.84114	0.742652
		1.28828	1.41789
		1.31439	1.27651
		1.08729	1.96531
	ERK1	Control	CCL4
		1	1.27065
		0.80915	0.713574
		1.4845	0.984554
		1.22213	0.967625
		0.993872	0.891428
		1.01094	0.977965
	ERK2	Control	CCL4
		0.726954	0.766533
		0.741946	0.719078
		0.84114	0.742652
		1.28828	1.41789
		1.31439	1.27651
		1.08729	1.96531

## Sheet: Fig.5.
Fig.5A	Gab1	Control	CCL4	HGF	CCL4+HGF
		1	1.60583	3.51356	6.00827
		1	4.57086	2.45487	4.25043
		1	1.17841	1.66974	7.88273
Fig.5B	pGab1 (Y627)	Control	CCL4	HGF	CCL4+HGF
		1	1.54605	3.69864	5.24094
		1	2.0218	2.46751	6.57115
		1	1.62586	5.66971	4.51758
Fig.5D	mTOR	Control	CCL4	HGF	CCL4+HGF
		1	1.97843	1.70207	2.23083
		1.02938	1.25128	0.9736	1.42004
		0.909238	1.31121	0.597624	1.28885
	STAT3	Control	CCL4	HGF	CCL4+HGF
		1	0.798722	1.28104	0.639302
		1	0.835251	1.19965	0.863521
		1	0.669865	1.13969	1.23843
	c-Raf	Control	CCL4	HGF	HGF+CCL4
		1	7.48971	2.25377	5.87895
		0.884829	3.67756	2.31309	4.82374
		0.936841	3.36413	4.36843	3.36841
	MET	Control	CCL4	HGF	CCL4+HGF
		1	1.31661	1.21621	1.34194
		1	0.731378	1.34488	1.67448
		1	1.00106	1.15686	0.903027
		1	0.846265	0.740453	0.95536
	ERK1	Control	CCL4	HGF	CCL4+HGF
		1	1.3208	1.33767	0.873103
		0.939284	1.02039	1.60924	1.30924
		0.820395	1.50923	1.20938	1.21094
	ERK2	Control	CCL4	HGF	CCL4+HGF
		1	1.48194	1.47494	1.46352
		1	1.07424	1.27106	0.93763
		1	0.721706	0.896622	0.723121
		1.25282	0.655727	0.567452	0.531094

## Sheet: Fig.6.
Fig.6A	Gab1	siCon	siCon+HGF	siCon+CCL4	siCon+HGF+CCL4	siGab1	siGab1+HGF	siGab1+CCL4	siGab1+CCL4+HGF
		1	1.46171	1.54113	1.44887	0.455676	0.685524	1.33781	1.00883
		1.51765	0.98922	2.5699	2.93013	0.7658	0.83116	0.394468	0.926541
		1	0.583107	1.88357	4.14276	0.392093	0.709398	0.717784
		1	2.48708	0.858031	0.672125	0.48449		1.05653
		0.940368		0.576336
	TGF-β	siCon	siCon+HGF	siCon+CCL4	siCon+HGF+CCL4	siGab1	siGab1+HGF	siGab1+CCL4	siGab1+CCL4+HGF
		1	1.06818	0.643604	0.760661	1.38918	1.17487	0.663679	1.19643
		0.919038	0.848288	0.631672	0.727255	1.20953	1.0501	0.829374	0.715154
		0.990294	0.938274	0.809235	0.932847	1.30924	1.10938	1.02385	1.1004
